# Supplementary material for: The co‐transcriptome of uropathogenic E scherichia coli‐infected mouse macrophages reveals new insights into host–pathogen interactions
Source: Cell Microbiol. 2015 Jan 24;17(5):730–46. doi: 10.1111/cmi.12397 (PMC4950338; doi:10.1111/cmi.12397)
Supplement: Supplementary file 4 — Table S1. Quality control of RNA‐Seq libraries. [file CMI-17-730-s004.xlsx]

## Sheet: Sheet1
Sample Name	Read 1	Read 2	Seq Length	%GC	Total Reads
Mouse Controls
BMM 2h (R1)	6962870	6962870	101	52	13925740
BMM 4h (R1)	10840280	10840280	101	58	21680560
BMM 24h (R1)	6389502	6389502	101	50	12779004
BMM 2h (R2)	6380669	6380669	101	49	12761338
BMM 4h (R2)	9685238	9685238	101	47	19370476
BMM 24h (R2)	4258514	4258514	101	48	8517028
Bacteria Controls
UTI89 2h (R1)	17136142	17136142	101	53	34272284
UTI89 2h (R2)	20176064	20176064	101	53	40352128
83972 2h (R1)	17177285	17177285	101	54	34354570
83972 2h (R2)	19370460	19370460	101	53	38740920
Co-Cultures
BMM-UTI89 2h (R1)	15454927	15454927	101	50	30909854
BMM-UTI89 4h (R1)	13001539	13001539	101	50	26003078
BMM-UTI89 24h (R1)	11600025	11600025	101	49	23200050
BMM-83972 2h (R1)	9619582	9619582	101	49	19239164
BMM-83972 4h (R1)	8340198	8340198	101	60	16680396
BMM-83972 24h (R1)	8006809	8006809	101	52	16013618
BMM-UTI89 2h (R2)	9357373	9357373	101	48	18714746
BMM-UTI89 4h (R2)	10408132	10408132	101	48	20816264
BMM-UTI89 24h (R2)	10395912	10395912	101	48	20791824
BMM-83972 2h (R2)	11824165	11824165	101	47	23648330
BMM-83972 4h (R2)	12381922	12381922	101	46	24763844
BMM-83972 24h (R2)	7479538	7479538	101	50	14959076
Total number of Reads (Read1 / Read2) as per input fastq file.
R1 refers to replica 1
R2 refers to replica 2
