# Supplementary material for: The co‐transcriptome of uropathogenic E scherichia coli‐infected mouse macrophages reveals new insights into host–pathogen interactions
Source: Cell Microbiol. 2015 Jan 24;17(5):730–46. doi: 10.1111/cmi.12397 (PMC4950338; doi:10.1111/cmi.12397)
Supplement: Supplementary file 5 — Table S2. Alignment statistics of RNA‐Seq reads. [file CMI-17-730-s005.xlsx]

## Sheet: Sheet1
Sample Name	Reference Genome	Total QC-Passed Readsa	Read1 Mappedb		Read2 Mappedc		Total Mappedd		Properly Pairede		Singletonsf
Mouse Controls
BMM 2h (R1)*	Mus musculus	10977792	6026568	0.548978	4951224	0.451022	10977792	1	8500554	0.774341	2417030	0.220175
BMM 4h (R1)	Mus musculus	12367179	7021906	0.567786	5345273	0.432214	12367179	1	8090846	0.654219	4221459	0.341344
BMM 24h (R1)	Mus musculus	9257583	5064997	0.547119	4192586	0.452881	9257583	1	7065424	0.763204	2123717	0.229403
BMM 2h (R2)**	Mus musculus	7226852	3609764	0.499493	3617088	0.500507	7226852	1	6238122	0.863187	964650	0.133481
BMM 4h (R2)	Mus musculus	13262848	6630150	0.499904	6632698	0.500096	13262848	1	11645976	0.87809	1583870	0.119422
BMM 24h (R2)	Mus musculus	5574003	2789192	0.500393	2784811	0.499607	5574003	1	4877988	0.875132	684321	0.12277
Bacteria Controls
UTI89 2h (R1)	E. coli UTI89	133106108	70320870	0.528307	62785238	0.471693	133106108	1	121993456	0.916513	10974514	0.0824494
UTI89 2h (R2)	E. coli UTI89	169586173	89781437	0.529415	79804736	0.470585	169586173	1	153903928	0.907526	15018243	0.0885582
83972 2h (R1)	E. coli 83972	88452605	46724253	0.528241	41728352	0.471759	88452605	1	80544858	0.910599	7820903	0.0884191
83972 2h (R2)	E. coli 83972	147525244	78005844	0.528763	69519400	0.471237	147525244	1	134926434	0.914599	12406102	0.0840948
Mouse Co-Cultures
BMM-UTI89 2h (R1)	Mus musculus	22139138	12024796	0.543147	10114342	0.456853	22139138	1	17409276	0.786357	4589366	0.207297
BMM-UTI89 4h (R1)	Mus musculus	15191480	8242297	0.542561	6949183	0.457439	15191480	1	11779438	0.775398	3308910	0.217814
BMM-UTI89 24h (R1)	Mus musculus	16654830	9033277	0.542382	7621553	0.457618	16654830	1	12850318	0.771567	3697970	0.222036
BMM-83972 2h (R1)	Mus musculus	13439337	7305919	0.543622	6133418	0.456378	13439337	1	10423744	0.775614	2926431	0.217751
BMM-83972 4h (R1)	Mus musculus	8081024	4518624	0.559165	3562400	0.440835	8081024	1	5744438	0.710855	2300178	0.284639
BMM-83972 24h (R1)	Mus musculus	11189437	6089994	0.544263	5099443	0.455737	11189437	1	8595412	0.768172	2522137	0.225403
BMM-UTI89 2h (R2)	Mus musculus	12114007	6038084	0.498438	6075923	0.501562	12114007	1	10594000	0.874525	1485855	0.122656
BMM-UTI89 4h (R2)	Mus musculus	10853250	5427913	0.500119	5425337	0.499881	10853250	1	9333188	0.859944	1474754	0.135881
BMM-UTI89 24h (R2)	Mus musculus	13541542	6770909	0.50001	6770633	0.49999	13541542	1	11605454	0.857026	1887814	0.139409
BMM-83972 2h (R2)	Mus musculus	15014260	7484534	0.498495	7529726	0.501505	15014260	1	13084634	0.87148	1886518	0.125648
BMM-83972 4h (R2)	Mus musculus	17073552	8516965	0.49884	8556587	0.50116	17073552	1	14869354	0.8709	2148442	0.125835
BMM-83972 24h (R2)	Mus musculus	12114007	6038084	0.498438	6075923	0.501562	12114007	1	10594000	0.874525	1485855	0.122656
Bacteria Co-Cultures
UTI89-BMM 2h (R1)	E. coli UTI89	9112695	5056703	0.554908	4055992	0.445092	9112695	1	7617526	0.835925	1493779	0.163923
UTI89-BMM 4h (R1)	E. coli UTI89	21204085	11693496	0.551474	9510589	0.448526	21204085	1	17885440	0.84349	3314629	0.15632
UTI89-BMM 24h (R1)	E. coli UTI89	767054	424353	0.553224	342701	0.446776	767054	1	643774	0.839281	123192	0.160604
83972-BMM 2h (R1)	E. coli 83972	4542589	2502304	0.550854	2040285	0.449146	4542589	1	3832152	0.843605	709665	0.156225
83972-BMM 4h (R1)	E. coli 83972	206955	115449	0.557846	91506	0.442154	206955	1	171592	0.829127	35319	0.17066
83972-BMM 24h (R1)	E. coli 83972	3663	2411	0.658204	1252	0.341796	3663	1	2122	0.579307	1537	0.419601
UTI89-BMM 2h (R2)	E. coli UTI89	5238214	2633741	0.502794	2604473	0.497206	5238214	1	4915806	0.938451	321486	0.0613732
UTI89-BMM 4h (R2)	E. coli UTI89	13521168	6814369	0.503978	6706799	0.496022	13521168	1	12640990	0.934904	877296	0.0648832
UTI89-BMM 24h (R2)	E. coli UTI89	850270	428403	0.503843	421867	0.496157	850270	1	795238	0.935277	54888	0.0645536
83972-BMM 2h (R2)	E. coli 83972	4296262	2159812	0.502719	2136450	0.497281	4296262	1	4034922	0.93917	260186	0.060561
83972-BMM 4h (R2)	E. coli 83972	903068	454699	0.503505	448369	0.496495	903068	1	846970	0.937881	55924	0.0619267
83972-BMM 24h (R2)	E. coli 83972	5736	3016	0.525802	2720	0.474198	5736	1	4140	0.721757	1594	0.277894
a, b, c, d, e, f Based on output from the code snippet: samtools flagstat accepted_hits.bam
b Read1 mapped count. Percentage of total input Read1 sequences.
c Read2 mapped count. Percentage of total input Read1 sequences.
d Total Mapped - Combined count of Read1 and Read2 alignments. Percentage of total reads, Read1 + Read2.
e, f Percentage of Total Mapped.
e Properly mapped read pairs. Percentage of Total Mapped.
f Singleton map count. Percentage of Total Mapped.
* R1 refers to replica 1
** R2 refers to replica 2
